# Supplementary material for: Knowledge and Use of Bee Products in Lithuania
Source: Nutrients. 2025 Dec 15;17(24):3927. doi: 10.3390/nu17243927 (PMC12735761; doi:10.3390/nu17243927)
Supplement: Supplementary file 1 [file nutrients-17-03927-s001.zip]

Archive with 1 entries (1 files):
- nutrients-4010162-supplementary.pdf
